# Supplementary material for: Avian Metapneumovirus Subgroup C Induces Mitochondrial Antiviral Signaling Protein Degradation through the Ubiquitin-Proteasome Pathway
Source: Viruses. 2021 Oct 4;13(10):1990. doi: 10.3390/v13101990 (PMC8537000; doi:10.3390/v13101990)
Supplement: Supplementary file 1 [file viruses-13-01990-s001.zip]

Archive with 1 entries (1 files):
- viruses-1398971-supplementary.pdf
